# Supplementary material for: Skotomorphogenesis exploits threonine to promote hypocotyl elongation
Source: Quant Plant Biol. 2022 Nov 22;3:e26. doi: 10.1017/qpb.2022.19 (PMC10095960; doi:10.1017/qpb.2022.19)
Supplement: Supplementary file 1 [file S2632882822000194sup001.zip]

Archive with 5 entries (5 files):
- S2632882822000194sup001.pdf
- S2632882822000194sup002.xlsx
- S2632882822000194sup003.xlsx
- S2632882822000194sup004.xlsx
- S2632882822000194sup005.xlsx
