# Supplementary material for: Skotomorphogenesis exploits threonine to promote hypocotyl elongation
Source: Quant Plant Biol. 2022 Nov 22;3:e26. doi: 10.1017/qpb.2022.19 (PMC10095960; doi:10.1017/qpb.2022.19)
Supplement: Supplementary file 1 [file S2632882822000194sup001.zip › S2632882822000194sup002.xlsx]

## Sheet: Sheet1
	Supplemental Table 1. List of sugars and amino acids detected in the WT and ibr mutants. (Supports Figs. 1 and 2)
			Fructose-meto-5TMS		Galactose-meto-5TMS		Glucose-meto-5TMS		Sucrose-8TMS		Threonine-3TMS		Glutamine-4TMS		Arginine-3TMS
	WT		0.805 ± 0.250		1.244 ± 0.229		1.234 ± 0.228		1.094 ± 0.065		1.3743 ± 0.326		0.998 ± 0.048		1.222 ± 0.391
	ibr1-2		1.591 ± 0.274***		1.175 ± 0.095		1.168 ± 0.089		1.203 ± 0.127		1.479 ± 0.180		1.018 ± 0.037		1.988 ± 0.746*
	ibr3-1		1.700 ± 0.252***		1.199 ± 0.173		1.194 ± 0.172		1.295 ± 0.1446		1.407 ± 0.188		0.995 ± 0.036		1.025 ± 0.301
	ibr10-1		0.167 ± 0.019***		0.470 ± 0.064***		0.462 ± 0.061***		0.461 ± 0.035***		0.823 ± 0.183**		1.010 ± 0.021		0.833 ± 0.222
	Asterisks indicate that the mutants have statistically significant difference compared to the WT (n = 6, Dunnet's test at P < 0.05*, P < 0.01** and P < 0.001***)
