# Supplementary material for: Skotomorphogenesis exploits threonine to promote hypocotyl elongation
Source: Quant Plant Biol. 2022 Nov 22;3:e26. doi: 10.1017/qpb.2022.19 (PMC10095960; doi:10.1017/qpb.2022.19)
Supplement: Supplementary file 1 [file S2632882822000194sup001.zip › S2632882822000194sup003.xlsx]

## Sheet: volcano
Supplementary Table S2. List of metabolites selected from the volcano plot. (Supports Fig. 2)
Selected metabolites	log2Fold Change	-log10p-value
Adipic acid-2TMS	1.4125	4.9504
Hydroxylamine-3TMS	1.0374	1.8471
Biotin-3TMS	-1.0037	4.1895
Glucuronic acid-meto-5TMS	-1.0154	3.8769
Glucosamine-5TMS	-1.0196	5.068
N-Acetylglutamine-3TMS	-1.0302	1.9746
Galactosamine-5TMS	-1.063	4.9831
Lactose-meto-8TMS	-1.0958	3.8088
Putrescine-4TMS	-1.172	7.7222
N-Acetylmannosamine-meto-4TMS	-1.1773	7.2822
Norepinephrine-5TMS	-1.1976	3.4226
Inosine-4TMS	-1.2438	9.7853
Sucrose-8TMS	-1.2468	8.8517
Ureidopropionic acid-2TMS	-1.3511	2.4406
Allose-meto-5TMS	-1.3952	5.1041
Mannose-meto-5TMS	-1.3955	4.9226
Kynurenine-2TMS	-1.4029	5.8541
Galactose-meto-5TMS	-1.4055	4.9155
Hippuric acid-TMS	-1.4082	4.7283
Kynurenic acid-2TMS	-1.4136	5.6832
Glucose-meto-5TMS	-1.4163	4.9323
Glucono-1,5-lactone-4TMS	-1.4201	4.9656
3-Hydroxy-3-methylglutaric acid-3TMS	-1.435	6.2471
Mannitol-6TMS	-1.4449	5.1001
Trehalose-8TMS	-1.4514	2.3443
Inositol-6TMS	-1.4582	5.6859
Ribose-meto-4TMS	-1.5118	4.7347
Fucose-meto-4TMS	-1.6118	9.1938
4-Aminobutyric acid-3TMS	-1.636	3.2018
Histidinol-3TMS	-1.6451	3.2811
Rhamnose-meto-4TMS	-1.694	6.5248
N-Acetylneuraminic acid-6TMS	-1.7084	2.5433
Cadaverine-4TMS	-1.8306	2.9248
Xylose-meto-4TMS	-2.0295	4.4106
Lyxose-meto-4TMS	-2.0319	4.2611
Pyridoxal-meto-2TMS	-2.0937	3.2219
Glyceric acid-3TMS	-2.151	3.7991
Tyramine-3TMS	-2.1556	8.7013
Psicose-meto-5TMS	-2.1833	3.9744
Threonic acid-4TMS	-2.209	7.4542
Tagatose-meto-5TMS	-2.211	3.6816
Sorbose-meto-5TMS	-2.2581	3.9869
Fructose-meto-5TMS	-2.269	4.0051
Ascorbic acid-4TMS	-2.4618	3.6785
2 metabolites were up regulated, and 42 metabolites were down regulated in ibr10-1.
