# Supplementary material for: Skotomorphogenesis exploits threonine to promote hypocotyl elongation
Source: Quant Plant Biol. 2022 Nov 22;3:e26. doi: 10.1017/qpb.2022.19 (PMC10095960; doi:10.1017/qpb.2022.19)
Supplement: Supplementary file 1 [file S2632882822000194sup001.zip › S2632882822000194sup004.xlsx]

## Sheet: Sheet1
Supplementary Table S3. List of metabolites selected from the volcano plot. (Supports Fig. 3)
Selected metabolites	log2Fold Change	-log10p-value
TAG_48:2 ([M+NH4]+)	3.4508	5.8597
TAG_48:6 ([M+NH4]+).1	3.0581	5.1287
DAG_32:3 ([M+NH4]+)	3.0291	5.3534
DAG_36:1 ([M+NH4]+)	2.9599	5.4883
TAG_48:6 ([M+NH4]+)	2.8797	4.5309
TAG_48:5a ([M+NH4]+)	2.8032	5.691
TAG_48:3 ([M+NH4]+)	2.7903	5.1223
TAG_60:2 ([M+NH4]+)	2.7593	6.2958
TAG_48:4a ([M+NH4]+)	2.7217	5.6365
TAG_58:1 ([M+NH4]+)	2.7033	5.421
TAG_62:3 ([M+NH4]+)	2.6673	5.0543
TAG_46:2 ([M+NH4]+)	2.6433	5.5738
TAG_46:3 ([M+NH4]+)	2.5908	6.1616
TAG_50:6 ([M+NH4]+)	2.4469	5.3534
TAG_44:2 ([M+NH4]+)	2.4116	2.8675
DAG_32:2 ([M+NH4]+)	2.3685	2.9755
TAG_60:3 ([M+NH4]+)	2.3294	1.7556
TAG_60:6 ([M+NH4]+)	2.2413	3.973
PI_32:2 ([M-H]-)	2.1609	1.7707
TAG_62:4 ([M+NH4]+).1	2.153	3.9084
PE_34:1 ([M+H]+)	2.0778	4.1348
TAG_50:4 ([M+NH4]+)	1.9533	4.8824
PG_36:4 ([M-H]-)	1.8966	1.1959
TAG_50:5 ([M+NH4]+)	1.847	5.0881
DGDG_34:0 ([M+HCOO]-)	1.7843	0.70507
TAG_44:3 ([M+NH4]+)	1.6461	1.3029
MGDG_34:1 ([M+HCOO]-)	1.6389	0.85663
TAG_60:5 ([M+NH4]+).1	1.6119	3.2022
PE_36:1 ([M-H]-)	1.5076	2.5462
DAG_38:6 ([M+NH4]+)	1.4083	2.3675
FAPhE_18:3-phytol ([M+NH4]+)	1.3611	2.3012
DAG_38:3 ([M+NH4]+)	1.305	3.7051
MGDG_36:5 ([M+HCOO]-)	1.2835	2.3628
DAG_36:3 ([M+NH4]+)	1.2192	3.8305
DAG_34:1 ([M+NH4]+)	1.2067	3.7726
FattyAcid_20:0 ([M-H]-)	1.1587	1.1783
TAG_62:4 ([M+NH4]+)	1.1436	3.3943
DAG_36:2 ([M+NH4]+)	1.1211	2.9642
TAG_50:2 ([M+NH4]+)	1.095	3.4501
PC_36:2 ([M+HCOO]-)	1.0764	1.6046
PC_34:1 ([M+H]+)	1.0503	3.6026
DAG_38:4 ([M+NH4]+)	1.0483	2.9434
TAG_60:4 ([M+NH4]+)	1.0274	3.3659
PC_36:3 ([M+HCOO]-)	1.0176	2.6417
PG_36:3 ([M-H]-)	-1.0194	0.83345
PG_34:3 ([M+NH4]+)	-1.0443	3.276
PI_34:4 ([M-H]-)	-1.0563	0.71421
MGDG_34:3 ([M+HCOO]-)	-1.2116	2.89
Chlorophyll_pheophytin a* ([M+H]+)	-1.2333	0.83871
FattyAcid_22:1 ([M-H]-)	-1.2346	0.83867
PS_34:3 ([M-H]-)	-1.2402	0.83848
SG_campesteryl glucoside* ([M+NH4]+)	-1.2458	0.83822
MGDG_38:6 ([M+NH4]+)	-1.3574	1.4516
SQDG_36:6 ([M-H]-)	-1.3616	3.3296
SQDG_34:3 ([M-H]-)	-1.4701	3.6224
GlcCer_d18:1/h16:0 ([M+H]+).1	-1.5037	0.78326
DGDG_36:3 ([M+HCOO]-)	-1.5325	1.2949
PS_34:2 ([M-H]-)	-1.6444	1.6628
MGDG_34:3 ([M+NH4]+)	-1.9128	3.3786
CoQ-09 ([M]-)	-1.9959	1.1911
MGDG_34:6 ([M+NH4]+)	-2.0352	4.4376
MGDG_34:6 ([M+HCOO]-).1	-2.2961	4.4651
Carotenoid_lutein* ([M+H-H2O]+)	-2.3928	3.9815
PG_36:6 ([M-H]-)	-2.4053	4.7517
DGDG_34:3 ([M+NH4]+)	-2.5151	4.0057
DGDG_38:6 ([M+NH4]+)	-2.5837	2.7686
SQDG_36:4 ([M-H]-)	-2.591	7.3299
MGDG_34:5 ([M+NH4]+)	-2.7166	5.0663
PG_32:1 ([M-H]-)	-2.7935	5.6688
Prenylquinone_plastoquinone-9 (PQ9) ([M+NH4]+)	-2.9653	4.4698
40 metabolites were up regulated, and 17 metabolites were down regulated in ibr10-1.
