# Supplementary material for: Skotomorphogenesis exploits threonine to promote hypocotyl elongation
Source: Quant Plant Biol. 2022 Nov 22;3:e26. doi: 10.1017/qpb.2022.19 (PMC10095960; doi:10.1017/qpb.2022.19)
Supplement: Supplementary file 1 [file S2632882822000194sup001.zip › S2632882822000194sup005.xlsx]

## Sheet: Sheet1
Supplementary Table S4. List of retention times and MRM transitions.
No.	Target compounds	Retention time	Retention index (BPX-5, 23min)	Target ion (Pre>Pro)	CE	Refrence ion (Pre>Pro)	CE
1	Dimethylglycine-TMS	5.544	984	160.10>58.00	12	175.10>58.00	6
2	Glyoxylic acid-meto-TMS	5.57	986	160.10>59.00	12	89.10>59.00	9
3	2-Aminoethanol-2TMS	6.024	1023	102.10>100.00	9	102.10>58.00	30
4	Pyruvic acid-meto-TMS	6.298	1046	174.00>74.00	21	174.00>89.00	9
5	Lactic acid-2TMS	6.358	1051	191.10>147.10	9	219.00>147.10	15
6	Lactic acid-13C3-2TMS	6.358	1051	193.10>147.10	9	222.10>147.10	15
7	2-Hydroxyisobutyric acid-2TMS	6.37	1052	205.20>147.10	9	233.20>147.10	18
8	2-Ketobutyric acid-meto-TMS(1)	6.537	1066	172.10>73.00	24	188.10>74.00	21
9	Caproic acid-TMS	6.573	1069	173.10>75.00	12	117.10>75.00	12
10	Glycolic acid-2TMS	6.573	1069	177.10>147.10	6	177.10>73.00	27
11	Alanine-2TMS	6.883	1095	116.10>73.00	15	190.10>147.10	9
12	2-Ketobutyric acid-meto-TMS(2)	6.895	1096	188.10>74.00	21	188.10>89.00	9
13	2-Keto-isovaleric acid-meto-TMS	6.965	1102	186.10>73.00	18	100.10>68.00	6
14	Hydroxylamine-3TMS	6.997	1105	133.20>73.00	12	133.20>59.00	21
15	Norvaline-TMS	7.041	1109	103.10>75.00	9	156.20>128.10	9
16	2-Hydroxybutyric acid-d3-2TMS	7.085	1113	208.10>147.10	9	236.10>147.10	15
17	Glycine-2TMS	7.118	1116	176.10>147.10	12	204.10>147.10	18
18	2-Hydroxybutyric acid-2TMS	7.128	1117	205.10>147.10	9	233.10>147.10	15
19	Glyoxylic acid-oxime-2TMS	7.194	1123	218.00>147.10	9	233.00>147.10	12
20	Oxalic acid-2TMS	7.227	1126	190.10>147.10	9	219.10>147.10	9
21	Oxalic acid-13C2-2TMS	7.227	1126	191.10>147.10	9	221.00>147.10	9
22	Sarcosine-d3-2TMS	7.249	1128	119.10>73.00	9	193.10>147.10	9
23	Sarcosine-2TMS	7.282	1131	116.10>73.00	9	190.10>147.10	9
24	Acetoacetic acid-meto-TMS	7.293	1132	172.10>73.00	18	116.10>75.00	18
25	3-Hydroxypropionic acid-2TMS	7.325	1135	177.10>147.10	9	219.20>147.10	12
26	2-Aminoisobutyric acid-2TMS	7.325	1135	130.10>73.00	15	204.10>147.10	6
27	Pyruvic acid-oxime-2TMS	7.369	1139	232.00>147.10	12	232.00>204.10	6
28	Valproic acid-TMS	7.435	1145	174.00>145.10	6	201.00>75.10	12
29	3-Hydroxyisobutyric acid-2TMS	7.478	1149	233.20>147.10	12	177.10>147.10	9
30	2-Hydroxyisovaleric acid-2TMS	7.5	1151	219.20>147.10	12	247.20>147.10	15
31	3-Hydroxybutyric acid-2TMS	7.511	1152	191.10>147.10	12	233.10>147.10	15
32	2-Aminobutyric acid-2TMS	7.643	1164	204.20>147.10	6	218.10>73.00	18
33	2-Ketoisocaproic acid-meto-TMS(1)	7.719	1171	99.10>71.00	6	200.10>82.00	12
34	3-Methyl-2-oxovaleric acid-meto-TMS(1)	7.73	1172	189.10>71.10	12	200.10>82.10	12
35	Isoleucine-TMS	7.796	1178	146.10>73.00	18	188.10>170.10	6
36	2-Methyl-3-hydroxybutyric acid-2TMS(1)	7.861	1184	218.20>56.00	12	218.20>73.00	21
37	3-Aminopropanoic acid-2TMS	7.872	1185	176.10>147.10	15	176.10>73.00	24
38	2-Methyl-3-hydroxybutyric acid-2TMS(2)	7.916	1189	218.20>56.00	12	218.20>73.00	27
39	3-Methyl-2-oxovaleric acid-meto-TMS(2)	7.949	1192	189.10>71.10	15	200.10>82.10	12
40	Glyceraldehyde-meto-2TMS(1)	7.96	1193	133.00>73.00	9	160.10>73.00	15
41	Malonic acid-2TMS	8.003	1197	233.10>147.10	9	133.10>115.00	15
42	2-Keto-isovaleric acid-oxime-2TMS(1)	8.003	1197	260.00>147.10	12	260.00>232.20	6
43	Acetoacetic acid-2TMS(1)	8.025	1199	231.10>147.10	18	157.10>73.00	12
44	Valine-d8-2TMS	8.025	1199	152.20>73.00	18	219.10>101.10	9
45	3-Aminoisobutyric acid-2TMS	8.036	1200	176.00>147.10	6	218.00>56.10	6
46	3-Hydroxyisovaleric acid-2TMS	8.036	1200	131.10>73.00	12	247.10>73.00	18
47	2-Keto-isovaleric acid-oxime-2TMS(2)	8.046	1201	260.00>147.10	15	260.00>232.20	6
48	Valine-2TMS	8.076	1204	144.10>73.00	18	218.10>147.10	9
49	Methylmalonic acid-2TMS	8.086	1205	247.10>147.10	9	218.20>56.00	9
50	2-Ketoisocaproic acid-meto-TMS(2)	8.097	1206	99.10>71.00	6	200.10>82.00	12
51	Glyceraldehyde-meto-2TMS(2)	8.107	1207	160.10>73.00	15	133.00>73.00	9
52	Dihydroxyacetone-2TMS	8.207	1217	189.10>73.00	15	219.10>73.00	21
53	2-Hydroxyisocaproic acid-2TMS	8.227	1219	233.20>147.10	12	261.20>147.10	21
54	Norvaline-2TMS	8.308	1227	144.20>73.00	12	218.20>147.10	12
55	Urea-2TMS	8.429	1239	189.10>147.10	12	171.10>73.00	18
56	Acetoacetic acid-2TMS(2)	8.429	1239	231.10>147.10	18	157.10>73.00	18
57	Dihydroxyacetone-meto-2TMS	8.439	1240	173.10>142.10	6	173.10>73.00	24
58	Dihydroxyacetone-13C3-meto-2TMS	8.439	1240	176.10>145.10	6	176.10>73.00	24
59	Acetoacetic acid-oxime-2TMS	8.53	1249	246.00>147.10	9	246.00>73.00	27
60	Serine-2TMS	8.54	1250	219.10>57.00	9	234.10>73.00	21
61	Benzoic acid-TMS	8.59	1255	179.10>105.10	18	179.10>77.00	27
62	2-Aminoethanol-3TMS	8.59	1255	174.10>73.00	21	174.10>86.10	9
63	Glycerol-3TMS	8.6	1256	133.10>73.00	18	218.10>147.10	9
64	Octanoic acid-TMS	8.64	1260	201.10>75.00	18	117.10>75.00	9
65	Leucine-2TMS	8.64	1260	158.10>73.00	15	158.10>102.10	9
66	Phosphoric acid-3TMS	8.64	1260	299.10>73.00	21	314.10>299.00	9
67	Ethylmalonic acid-2TMS	8.731	1269	217.20>55.00	9	217.20>73.00	27
68	2-Ketoisocaproic acid-oxime-2TMS	8.751	1271	274.00>147.10	12	247.00>130.10	6
69	3-Hydroxypyruvic acid-meto-2TMS(1)	8.791	1275	114.10>84.00	6	262.10>84.00	21
70	Isoleucine-d10-2TMS	8.791	1275	168.20>73.00	12	219.10>73.00	15
71	Isoleucine-2TMS	8.852	1281	158.20>73.00	12	218.10>73.00	15
72	Acetylglycine-TMS	8.922	1288	145.20>130.10	6	174.10>75.00	24
73	Proline-2TMS	8.952	1291	142.10>73.00	18	216.10>147.10	18
74	4-Aminobutyric acid-2TMS	8.993	1295	115.10>100.10	12	232.20>147.10	18
75	Glycine-3TMS	8.993	1295	174.10>73.00	15	174.10>86.00	12
76	Maleic acid-2TMS	9.023	1298	245.10>147.10	9	245.10>73.00	27
77	Nicotinic acid-TMS	9.071	1303	180.10>106.00	15	180.10>136.10	12
78	Phenylacetic acid-TMS	9.081	1304	164.10>73.00	12	193.10>75.00	15
79	Succinic acid-2TMS	9.108	1307	247.10>147.10	6	172.10>73.00	15
80	Glyceric acid-3TMS	9.155	1312	189.10>73.00	18	292.10>73.00	18
81	Catechol-2TMS	9.174	1314	254.10>73.00	24	239.10>73.00	24
82	Methylsuccinic acid-2TMS	9.193	1316	261.20>147.10	9	217.20>55.00	9
83	3-Hydroxypyruvic acid-meto-2TMS(2)	9.249	1322	114.10>84.00	6	262.10>147.10	18
84	Uracil-2TMS	9.361	1334	241.10>147.10	15	241.10>99.00	18
85	Fumaric acid-13C4-2TMS	9.436	1342	249.10>147.10	15	147.10>73.00	18
86	Serine-3TMS	9.445	1343	204.10>73.00	18	218.10>73.00	18
87	Fumaric acid-2TMS	9.454	1344	245.00>147.10	15	143.10>75.00	18
88	Homoserine-2TMS	9.52	1351	146.10>73.00	15	146.10>103.10	9
89	Nonanoic acid-TMS	9.576	1357	215.10>75.00	18	215.10>131.10	9
90	Acetylglycine-2TMS	9.585	1358	218.20>147.10	12	246.20>147.10	18
91	2-Propyl-3-hydroxy-pentanoic acid-2TMS(1)	9.65	1365	246.20>217.10	9	275.20>73.00	21
92	Threonine-3TMS	9.669	1367	218.10>73.00	18	291.00>101.10	18
93	2-Propyl-3-hydroxy-pentanoic acid-2TMS(2)	9.679	1368	246.20>217.10	9	246.20>73.00	24
94	O-Acetylserine-2TMS	9.819	1383	174.10>73.00	18	174.10>116.10	12
95	Mevalonic lactone-TMS	9.828	1384	187.10>145.10	6	157.10>113.10	6
96	2-Aminooctanoic acid-TMS	9.884	1390	114.20>55.00	9	114.20>97.10	6
97	Mesaconic acid-2TMS	9.884	1390	184.10>73.00	12	259.10>73.00	27
98	5-Aminovaleric acid-2TMS	9.903	1392	147.10>73.00	18	156.10>75.00	18
99	Thymine-2TMS	9.922	1394	255.10>147.10	15	270.20>255.10	9
100	Isobutyrylglycine-TMS	9.931	1395	173.10>158.10	9	173.00>73.00	24
101	Glutaric acid-2TMS	9.95	1397	261.00>147.10	15	233.10>147.10	9
102	Hydroquinone-2TMS	9.95	1397	254.10>239.10	12	239.10>73.00	21
103	Isobutyrylglycine-2TMS	10.083	1412	274.10>147.10	21	274.10>246.20	6
104	3-Methylglutaric acid-2TMS	10.109	1415	275.20>147.10	15	247.20>147.10	15
105	3-Aminopropanoic acid-3TMS	10.118	1416	248.10>147.10	18	290.10>248.20	9
106	Homoserine-3TMS	10.259	1432	292.10>147.10	15	230.10>147.10	9
107	Glutaconic acid-2TMS	10.364	1444	217.10>147.10	12	259.10>147.10	15
108	Erythrulose-meto-3TMS(1)	10.364	1444	172.10>73.00	21	133.10>73.00	12
109	3-Aminoisobutyric acid-3TMS	10.39	1447	248.10>147.10	12	304.20>248.20	12
110	N-Butyrylglycine-TMS	10.408	1449	202.00>71.10	9	202.00>132.10	6
111	Decanoic acid-TMS	10.443	1453	117.10>75.00	12	229.20>75.10	21
112	Oxalacetic acid-meto-2TMS	10.443	1453	290.10>147.10	9	261.10>202.10	6
113	Erythrulose-meto-3TMS(2)	10.452	1454	173.10>73.00	21	262.10>73.00	21
114	Citramalic acid-3TMS	10.47	1456	247.10>73.00	24	247.10>203.20	6
115	2-Propyl-5-hydroxy-pentanoic acid-2TMS	10.548	1465	185.20>73.00	21	289.20>147.10	15
116	Malic acid-13C4-3TMS	10.592	1470	339.10>147.10	15	310.10>147.10	27
117	Threitol-4TMS	10.601	1471	205.10>147.10	6	307.10>217.10	6
118	Dihydrouracil-TMS	10.61	1472	171.10>75.00	12	171.10>55.00	24
119	Malic acid-3TMS	10.61	1472	335.00>147.10	15	307.00>147.10	27
120	N-Butyrylglycine-2TMS	10.628	1474	274.10>147.10	24	274.10>246.20	6
121	2-Aminooctanoic acid-2TMS	10.672	1479	186.20>73.00	12	186.20>102.10	12
122	meso-Erythritol-4TMS	10.68	1480	307.00>217.10	6	307.00>73.00	24
123	Dihydrouracil-2TMS	10.777	1491	243.10>147.10	15	243.10>201.10	9
124	Isovalerylglycine-TMS	10.794	1493	216.20>57.10	21	189.10>99.00	9
125	Niacinamide-TMS	10.838	1498	179.10>75.00	15	179.10>136.10	9
126	Adipic acid-2TMS	10.838	1498	185.10>141.10	6	185.10>75.00	18
127	N-Acetylserine-2TMS	10.847	1499	261.10>73.00	24	186.10>144.10	9
128	Isovalerylglycine-2TMS	10.847	1499	288.20>147.10	27	261.20>73.00	27
129	Glutamic acid 5-methylester-2TMS	10.864	1501	188.10>73.00	21	188.10>84.00	9
130	Anthranilic acid-TMS	10.873	1502	209.10>194.10	9	194.10>176.10	9
131	Aspartic acid-d3-3TMS	10.873	1502	235.10>73.00	24	219.10>73.00	24
132	Aspartic acid-3TMS	10.881	1503	232.10>73.00	24	218.10>73.00	24
133	3-Aminoglutaric acid-2TMS	10.889	1504	232.10>73.00	18	232.10>100.10	12
134	4-Hydroxyproline-3TMS	10.947	1511	230.10>73.00	24	230.10>140.10	9
135	Methionine-2TMS	10.963	1513	250.10>147.10	15	293.10>232.10	9
136	4-Aminobutyric acid-3TMS	11.013	1519	174.10>73.00	18	304.10>147.10	18
137	5-Oxoproline-2TMS	11.038	1522	156.10>73.00	18	258.10>73.00	24
138	Cytosine-2TMS	11.062	1525	254.10>238.10	15	240.10>73.00	24
139	3-Methyladipic acid-2TMS	11.079	1527	199.20>155.10	6	199.20>75.00	21
140	Thiodiglycolic acid-2TMS	11.095	1529	294.10>204.10	6	251.10>147.10	12
141	Threonic acid-4TMS	11.104	1530	292.20>73.00	21	220.10>73.00	21
142	Pyrogallol-3TMS	11.112	1531	239.10>133.00	21	239.10>211.10	9
143	Phenylpyruvic acid-meto-TMS(1)	11.12	1532	265.10>73.00	15	265.10>189.10	6
144	2-Propyl-glutaric acid-2TMS	11.145	1535	303.20>259.10	6	259.20>149.10	9
145	Oxalacetic acid-3TMS	11.169	1538	333.10>147.10	18	333.10>305.10	6
146	Cysteine-3TMS	11.211	1543	220.10>73.00	24	218.10>73.00	24
147	Tiglylglycine-2TMS	11.227	1545	286.20>168.00	15	184.20>69.00	6
148	5-Hydroxymethyl-2-furoic acid-2TMS	11.244	1547	271.10>147.10	15	271.10>123.10	9
149	Creatinine-3TMS	11.252	1548	329.20>115.10	21	329.20>143.10	9
150	2-Hydroxyglutaric acid-3TMS	11.318	1556	247.20>129.10	12	247.20>73.00	24
151	3-Hydroxyglutaric acid-3TMS	11.326	1557	349.20>73.00	21	259.10>73.00	21
152	Succinylacetone-meto-TMS(1)	11.343	1559	181.10>73.00	12	181.10>109.00	12
153	3-Methylcrotonoylglycine-2TMS	11.351	1560	258.20>168.10	9	258.20>147.10	21
154	2-Isopropylmalic acid-3TMS	11.351	1560	349.10>259.10	6	349.10>147.10	24
155	O-Phosphoethanolamine-3TMS	11.392	1565	299.00>73.00	21	315.00>299.10	9
156	2-Ketoglutaric acid-meto-2TMS	11.4	1566	198.10>73.00	15	198.10>170.10	6
157	3-Methylcrotonoylglycine-TMS	11.458	1573	170.10>75.00	21	229.20>82.00	21
158	Succinylacetone-meto-TMS(2)	11.483	1576	181.10>73.00	12	288.20>181.10	6
159	Tiglylglycine-TMS	11.5	1578	214.10>83.00	12	214.10>55.10	21
160	3-Phenyllactic acid-2TMS	11.508	1579	193.10>73.00	12	267.10>147.10	15
161	Succinylacetone-meto-TMS(3)	11.516	1580	181.10>73.00	12	288.20>73.00	18
162	Tropic acid-2TMS	11.549	1584	118.10>90.00	12	280.10>118.10	12
163	Phosphoenolpyruvic acid-3TMS	11.549	1584	369.10>147.10	21	299.10>73.00	21
164	3-Hydroxy-3-methylglutaric acid-3TMS	11.549	1584	273.20>147.10	15	273.20>183.10	9
165	Succinylacetone-meto-TMS(4)	11.574	1587	181.10>73.00	15	288.20>73.00	24
166	Phenylpyruvic acid-meto-TMS(2)	11.599	1590	250.00>89.10	12	265.10>73.00	18
167	2-Ketoglutaric acid-3TMS	11.599	1590	347.10>147.10	24	347.10>291.10	9
168	Pimelic acid-2TMS	11.64	1595	289.20>155.10	12	217.20>55.00	12
169	Hypotaurine-3TMS	11.64	1595	188.10>73.00	21	188.10>100.10	9
170	3-Aminoglutaric acid-3TMS	11.656	1597	232.10>73.00	18	232.10>100.20	12
171	Ornithine-3TMS	11.656	1597	142.10>73.00	12	142.10>58.10	30
172	Glutamic acid-13C5-3TMS	11.697	1602	250.10>73.00	24	250.10>131.10	15
173	Asparagine-4TMS	11.697	1602	231.10>216.10	6	303.10>73.00	24
174	Glutamic acid-3TMS	11.704	1603	246.10>73.00	24	246.10>128.10	15
175	Triethanolamine-3TMS	11.712	1604	262.20>73.00	21	262.20>117.10	12
176	Cadaverine-3TMS	11.72	1605	174.10>73.00	18	174.10>86.00	9
177	3-Hydroxyphenylacetic acid-2TMS	11.728	1606	296.20>73.00	21	281.20>147.10	12
178	2-Ketoglutaric acid-oxime-3TMS(1)	11.736	1607	362.00>147.10	12	377.00>73.00	24
179	Tartaric acid-4TMS	11.767	1611	292.10>73.00	24	292.10>102.10	15
180	Anthranilic acid-2TMS	11.783	1613	266.10>192.10	18	266.10>232.10	15
181	5-Aminovaleric acid-3TMS	11.822	1618	174.20>73.00	18	174.20>86.00	12
182	Lyxose-meto-4TMS(1)	11.829	1619	189.00>73.00	15	307.00>73.00	27
183	Xylose-meto-4TMS(1)	11.829	1619	307.10>217.10	6	307.10>73.00	30
184	2-Ketoadipic acid-meto-2TMS(1)	11.853	1622	258.20>73.00	24	302.20>73.00	24
185	Phenylalanine-2TMS	11.861	1623	218.10>73.00	15	192.10>73.00	15
186	Ureidopropionic acid-3TMS	11.869	1624	231.20>73.00	24	231.20>116.10	9
187	Xylose-meto-4TMS(2)	11.884	1626	307.10>73.00	30	307.10>103.10	15
188	4-Hydroxybenzoic acid-2TMS	11.892	1627	267.10>193.10	18	267.10>223.10	9
189	4-Hydroxybenzoic acid-13C6-2TMS	11.892	1627	273.10>229.10	9	273.10>199.10	18
190	2-Ketoglutaric acid-oxime-3TMS(2)	11.908	1629	362.00>147.10	15	377.00>73.00	27
191	Lyxose-meto-4TMS(2)	11.908	1629	307.00>73.00	27	307.00>217.10	9
192	Arabinose-meto-4TMS	11.931	1632	307.10>73.00	24	307.10>217.10	6
193	Threo-b-hydroxyaspartic acid-4TMS	11.939	1633	292.10>73.00	27	320.10>73.00	27
194	Hexanoylglycine-2TMS	11.962	1636	302.20>147.10	27	274.20>147.10	24
195	4-Hydroxyphenylacetic acid-2TMS	11.978	1638	296.20>73.00	21	296.20>252.20	9
196	Xylulose-meto-4TMS	12.009	1642	205.10>73.00	21	263.20>173.10	6
197	Hexanoylglycine-TMS	12.017	1643	189.10>99.00	9	230.20>71.10	12
198	Lauric acid-d3-TMS	12.033	1645	260.20>75.00	18	260.20>131.10	9
199	Ribose-13C5-meto-4TMS	12.033	1645	310.20>73.00	24	310.20>220.20	6
200	Ribulose-meto-4TMS	12.041	1646	173.10>73.00	18	263.10>173.10	9
201	Lauric acid-TMS	12.048	1647	257.10>75.00	18	132.10>117.10	6
202	Ribose-meto-4TMS	12.056	1648	307.10>73.00	24	307.10>217.10	6
203	N-Acetylaspartic acid-2TMS	12.072	1650	275.10>158.20	12	275.10>73.00	24
204	2-Ketoadipic acid-meto-2TMS(2)	12.072	1650	258.10>73.00	24	302.10>73.00	24
205	N-Acetylaspartic acid-3TMS	12.072	1650	274.10>73.00	21	274.10>184.10	9
206	Homocysteine-3TMS	12.095	1653	234.10>73.00	27	234.10>128.10	9
207	Asparagine-3TMS	12.134	1658	188.10>73.00	24	231.10>132.10	12
208	Taurine-13C2-3TMS	12.173	1663	328.10>73.00	24	328.10>147.10	15
209	Taurine-3TMS	12.173	1663	174.10>73.00	18	326.00>73.00	24
210	3-Sulfinoalanine-3TMS	12.212	1668	252.10>73.00	21	252.10>115.10	9
211	Ribonolactone-3TMS	12.212	1668	117.10>59.00	21	117.10>89.00	9
212	4-Aminobenzoic acid-TMS	12.244	1672	194.10>120.10	18	194.10>150.10	9
213	Ureidopropionic acid-2TMS	12.244	1672	176.20>147.10	12	261.20>75.00	27
214	Xylitol-5TMS	12.244	1672	307.10>73.00	24	307.10>217.10	6
215	Arabitol-5TMS	12.345	1685	307.10>217.10	6	319.10>73.00	24
216	Rhamnose-meto-4TMS(1)	12.353	1686	160.10>73.00	18	277.10>73.00	21
217	Glyceraldehyde 3-phosphate-meto-3TMS(1)	12.369	1688	384.10>73.00	27	328.10>298.10	15
218	Lysine-3TMS	12.377	1689	258.00>147.10	18	362.00>230.20	9
219	Ribitol-5TMS	12.377	1689	319.10>73.00	27	319.10>129.10	12
220	Suberic acid-2TMS	12.392	1691	187.10>69.00	15	187.10>73.00	18
221	1,6-Anhydroglucose-3TMS	12.392	1691	204.10>73.00	18	204.10>189.10	6
222	2-Ketoadipic acid-oxime-3TMS(1)	12.416	1694	302.00>73.00	24	258.00>73.00	21
223	Glycerol 2-phosphate-4TMS	12.423	1695	299.10>73.00	21	315.10>73.00	21
224	Rhamnose-meto-4TMS(2)	12.431	1696	160.10>73.00	9	277.10>73.00	21
225	Fucose-meto-4TMS(1)	12.439	1697	160.00>73.00	18	277.00>73.00	24
226	2-Aminoadipic acid-3TMS	12.447	1698	260.10>73.00	21	260.10>217.10	6
227	2-Deoxy-glucose-4TMS(1)	12.447	1698	204.10>73.00	18	204.10>189.10	9
228	Glyceraldehyde 3-phosphate-meto-3TMS(2)	12.455	1699	328.10>298.10	15	328.10>147.10	27
229	Glutamine-4TMS	12.477	1702	203.10>147.10	18	227.10>73.00	21
230	2-Ketoadipic acid-oxime-3TMS(2)	12.492	1704	302.00>73.00	24	302.00>258.20	6
231	Fucose-meto-4TMS(2)	12.551	1712	160.00>73.00	12	277.00>73.00	24
232	Cysteic acid-3TMS	12.633	1723	268.00>73.00	21	268.00>106.10	12
233	Putrescine-4TMS	12.633	1723	174.10>73.00	21	174.10>86.00	12
234	Dihydroxyacetone phosphate-meto-3TMS(1)	12.64	1724	315.20>299.10	12	315.20>73.00	27
235	Ribonic acid-5TMS	12.669	1728	292.20>73.00	24	217.10>73.00	21
236	Quinolinic acid-2TMS	12.684	1730	296.10>147.10	12	194.10>120.10	21
237	Aconitic acid-3TMS	12.699	1732	285.10>147.10	15	375.10>147.10	15
238	Orotic acid-3TMS	12.699	1732	254.10>73.00	27	357.00>73.00	24
239	Glycerol 3-phosphate-4TMS	12.714	1734	357.10>73.00	24	357.10>341.10	12
240	Dihydroxyacetone phosphate-meto-3TMS(2)	12.729	1736	315.10>73.00	24	315.10>299.00	12
241	5-Aminolevulinic acid-meto-3TMS(1)	12.817	1748	330.20>199.10	15	345.20>73.00	27
242	2-Phosphoglyceric acid -4TMS	12.854	1753	459.10>299.10	15	387.20>73.00	27
243	3-Hydroxyanthranilic acid-2TMS	12.913	1761	297.20>192.10	15	297.20>282.10	9
244	Glutamine-3TMS	12.921	1762	245.10>156.10	9	245.10>73.00	21
245	2-Deoxy-glucose-meto-4TMS	12.921	1762	319.10>73.00	21	307.10>217.10	6
246	3-Methoxy-4-hydroxybenzoic acid-2TMS	12.936	1764	297.20>223.10	21	297.20>267.10	12
247	O-Phosphoethanolamine-4TMS	12.936	1764	328.10>298.10	12	414.10>299.10	12
248	Dihydroorotic acid-3TMS	12.943	1765	257.10>73.00	24	257.10>100.10	12
249	3-Dehydroshikimic acid-meto-3TMS(1)	12.965	1768	296.10>73.00	24	224.10>73.00	24
250	2-Deoxy-glucose-4TMS(2)	12.965	1768	204.10>73.00	18	204.10>189.10	9
251	Homovanillic acid-2TMS	12.973	1769	326.20>73.00	24	311.20>296.10	9
252	5-Aminolevulinic acid-meto-3TMS(2)	12.995	1772	190.10>59.00	24	190.10>86.00	9
253	3-Dehydroshikimic acid-meto-3TMS(2)	13.047	1779	224.10>73.00	24	296.20>73.00	24
254	3-Phosphoglyceric acid-4TMS	13.061	1781	387.20>73.00	24	459.10>299.10	15
255	Shikimic acid-4TMS	13.076	1783	357.10>147.10	18	372.10>254.10	12
256	Azelaic acid-2TMS	13.113	1788	201.20>83.10	9	317.20>149.10	12
257	Citric acid-d4-4TMS	13.135	1791	350.10>147.10	24	378.10>147.10	18
258	Ornithine-d7-4TMS	13.143	1792	148.00>73.00	15	176.00>73.00	21
259	Glycyl-Glycine-4TMS	13.15	1793	248.10>147.10	15	405.20>147.10	27
260	Isocitric acid-4TMS	13.15	1793	245.10>73.00	21	245.10>83.00	9
261	2-Aminopimelic acid-3TMS	13.158	1794	274.20>73.00	24	274.20>184.20	6
262	Citric acid-4TMS	13.158	1794	347.10>147.10	24	347.10>257.10	12
263	Ornithine-4TMS	13.172	1796	142.10>73.00	15	174.10>73.00	21
264	Hippuric acid-2TMS	13.237	1805	280.00>147.10	18	280.00>105.10	18
265	Protocatechuic acid-3TMS	13.258	1808	370.10>193.10	15	355.10>311.10	12
266	Arginine-3TMS	13.258	1808	157.20>73.00	18	157.20>141.10	9
267	Histidinol-2TMS	13.272	1810	154.10>73.00	15	182.10>73.00	21
268	Tagatose-meto-5TMS(1)	13.286	1812	307.10>217.10	6	307.10>103.10	12
269	O-Phospho-Serine-4TMS	13.3	1814	299.00>73.00	21	356.10>73.00	30
270	Dopamine-3TMS	13.307	1815	102.10>73.00	12	102.10>58.00	27
271	Hypoxanthine-2TMS	13.314	1816	265.10>73.00	21	280.10>265.10	12
272	Glycyl-Glycine-3TMS	13.314	1816	174.20>73.00	18	174.20>86.00	9
273	Psicose-meto-5TMS(1)	13.335	1819	307.10>217.10	6	307.10>73.00	27
274	Homogentisic acid-3TMS	13.349	1821	384.20>341.10	12	384.20>147.10	24
275	Cadaverine-4TMS	13.356	1822	174.10>73.00	21	174.10>86.00	9
276	Epinephrine-3TMS	13.405	1829	355.20>73.00	24	355.20>281.20	9
277	Psicose-meto-5TMS(2)	13.413	1830	307.10>73.00	27	307.10>217.10	9
278	1,5-Anhydro-glucitol-4TMS	13.419	1831	362.20>257.10	12	259.10>147.10	9
279	Tagatose-meto-5TMS(2)	13.427	1832	307.10>217.10	6	307.10>103.10	12
280	Methionine sulfone-2TMS	13.434	1833	208.10>128.10	9	208.10>73.00	24
281	Sorbose-meto-5TMS(1)	13.434	1833	307.10>217.10	6	307.10>73.00	21
282	2-Methylhippuric acid-2TMS	13.44	1834	322.10>204.10	15	322.10>73.00	24
283	Fructose-meto-5TMS(1)	13.44	1834	307.00>73.00	24	307.00>217.10	6
284	Pyridoxal-meto-2TMS(1)	13.448	1835	309.10>73.00	24	293.10>73.00	21
285	Sorbose-meto-5TMS(2)	13.469	1838	307.10>217.10	6	307.10>73.00	21
286	4-Aminobenzoic acid-2TMS	13.483	1840	266.10>192.10	15	266.10>222.20	9
287	Histidinol-3TMS	13.497	1842	254.20>73.00	24	254.20>155.10	15
288	Galactosamine-5TMS(1)	13.504	1843	203.10>73.00	18	203.10>100.10	15
289	Allose-meto-5TMS(1)	13.504	1843	319.10>129.10	12	205.10>147.10	6
290	Myristic acid-TMS	13.511	1844	285.20>75.00	21	129.10>75.00	12
291	Fructose-meto-5TMS(2)	13.511	1844	307.10>217.20	6	307.10>73.00	27
292	Mannose-meto-5TMS(1)	13.546	1849	319.00>73.00	18	205.10>147.10	9
293	Galactose-meto-5TMS(1)	13.588	1855	319.00>73.00	21	205.10>147.10	6
294	3-Hydroxyanthranilic acid-3TMS	13.602	1857	354.20>73.00	24	354.20>248.10	15
295	5-Dehydroquinic acid-meto-4TMS	13.609	1858	224.10>73.00	21	224.10>152.10	18
296	Vanilmandelic acid-3TMS	13.616	1859	297.30>73.00	21	297.30>223.10	15
297	Glucono-1,5-lactone-4TMS	13.623	1860	319.20>73.00	21	220.10>73.00	21
298	Glucose-meto-5TMS(1)	13.63	1861	319.10>73.00	24	319.10>129.10	12
299	Hippuric acid-TMS	13.637	1862	206.10>73.00	18	206.10>190.10	12
300	Mannose-meto-5TMS(2)	13.672	1867	319.00>73.00	27	205.10>147.10	6
301	Allantoin-4TMS	13.679	1868	331.20>73.00	27	431.20>201.10	18
302	Allose-meto-5TMS(2)	13.679	1868	319.10>73.00	24	319.10>129.10	12
303	Vanillylamine-3TMS	13.693	1870	369.20>172.20	15	354.20>266.10	9
304	Erythrose 4-phosphate-meto-4TMS(1)	13.7	1871	357.10>73.00	21	299.10>73.00	12
305	Pyridoxal-meto-2TMS(2)	13.721	1874	309.20>73.00	24	309.20>293.10	12
306	Histamine-3TMS	13.735	1876	226.10>73.00	27	312.10>73.00	24
307	N6-Acetyllysine-3TMS	13.749	1878	197.20>98.10	9	287.20>98.10	15
308	Erythrose 4-phosphate-meto-4TMS(2)	13.756	1879	357.10>73.00	21	357.10>341.10	12
309	Galactose-meto-5TMS(2)	13.756	1879	319.10>73.00	21	205.10>147.10	6
310	Adenine-2TMS	13.77	1881	264.10>73.00	21	279.20>264.10	12
311	N-Acetyl-Lysine-2TMS	13.777	1882	186.00>73.00	18	186.00>96.10	6
312	Glucose-meto-5TMS(2)	13.777	1882	319.10>73.00	24	319.10>129.10	12
313	4-Hydroxyphenyllactic acid-3TMS	13.792	1884	179.10>73.00	15	308.20>293.10	9
314	Pyridoxine-3TMS	13.792	1884	280.20>73.00	21	295.20>280.10	9
315	5-Dehydroquinic acid-5TMS	13.792	1884	433.10>73.00	27	433.10>343.20	15
316	Glucosamine-5TMS(1)	13.792	1884	203.10>73.00	18	203.10>188.10	9
317	Sebacic acid-2TMS	13.798	1885	331.10>149.10	15	215.10>125.10	6
318	Mannitol-6TMS	13.798	1885	319.20>73.00	21	205.10>73.00	21
319	N-Acetylglutamine-3TMS	13.89	1898	274.20>73.00	24	243.20>73.00	24
320	Sorbitol-6TMS	13.89	1898	319.10>73.00	24	319.10>129.10	12
321	Galactitol-6TMS	13.89	1898	319.20>73.00	24	307.20>73.00	24
322	Lysine-4TMS	13.904	1900	317.20>156.20	9	317.20>73.00	24
323	4-Hydroxyphenylpyruvic acid-meto-2TMS	13.911	1901	277.20>73.00	24	190.10>162.10	12
324	Glucuronic acid-meto-5TMS(1)	13.917	1902	333.10>73.00	27	160.10>73.00	18
325	Glucono-1,4-lactone-4TMS	13.924	1903	361.10>147.10	21	466.00>204.10	18
326	2-Methylhippuric acid-TMS	13.938	1905	265.20>119.10	12	206.20>75.00	24
327	Tyramine-3TMS	13.964	1909	174.10>73.00	18	174.10>86.00	12
328	Galacturonic acid-meto-5TMS(1)	13.964	1909	333.10>73.00	27	333.10>143.10	15
329	Histidine-3TMS	13.985	1912	154.10>73.00	18	254.20>155.20	15
330	Glucosamine-5TMS(2)	13.998	1914	203.10>73.00	24	203.10>162.10	15
331	3,4-Dihydroxybenzylamine-4TMS	14.018	1917	427.20>172.20	15	412.20>324.10	12
332	Urocanic acid-TMS	14.032	1919	195.10>121.00	18	195.10>75.00	21
333	Glucuronic acid-meto-5TMS(2)	14.038	1920	333.10>73.00	27	333.10>143.10	15
334	Ureidosuccinic acid-3TMS	14.065	1924	160.20>73.00	12	160.20>116.20	6
335	Galactosamine-5TMS(2)	14.072	1925	203.10>73.00	18	203.10>162.10	15
336	Tyrosine-13C6-3TMS	14.079	1926	286.10>73.00	18	185.10>73.00	12
337	Ascorbic acid-4TMS	14.079	1926	332.10>147.10	27	205.10>147.10	6
338	Tyrosine-3TMS	14.099	1929	218.10>73.00	18	218.10>100.10	9
339	Pyridoxamine-3TMS	14.099	1929	280.20>73.00	24	295.20>280.10	9
340	Galacturonic acid-meto-5TMS(2)	14.113	1931	333.10>73.00	24	333.10>143.10	15
341	N-Acetylglutamine-2TMS	14.146	1936	215.10>156.20	9	215.10>73.00	24
342	N6-Acetyllysine-2TMS	14.146	1936	126.20>84.10	12	126.20>56.10	24
343	Epinephrine-4TMS	14.146	1936	116.20>73.00	12	355.20>73.00	24
344	Coniferyl alcohol-2TMS	14.173	1940	324.10>293.10	12	293.30>73.00	27
345	2-Hydroxyhippuric acid-3TMS	14.173	1940	396.20>73.00	24	396.20>267.10	12
346	Indol-3-acetic acid-TMS	14.248	1951	247.10>130.10	21	247.10>73.00	21
347	1-Hexadecanol-TMS	14.248	1951	299.30>75.00	18	299.30>97.10	9
348	N-Acetyl-Ornithine-4TMS	14.254	1952	174.10>73.00	18	200.10>73.00	18
349	Coniferyl aldehyde-meto-TMS(1)	14.295	1958	248.10>217.10	15	279.10>248.10	9
350	Gluconic acid-6TMS	14.328	1963	292.10>73.00	30	333.10>73.00	27
351	Coniferyl aldehyde-meto-TMS(2)	14.342	1965	248.10>217.10	15	279.10>248.10	12
352	Tryptamine-2TMS	14.389	1972	102.10>73.00	9	203.10>73.00	27
353	Indol-3-acetic acid-2TMS	14.403	1974	202.20>73.00	21	319.20>202.10	21
354	Pantothenic acid-3TMS	14.403	1974	291.20>201.10	9	291.20>159.10	15
355	Lipoic acid-TMS	14.423	1977	278.10>123.10	12	278.10>95.10	21
356	Glucaric acid-6TMS	14.423	1977	333.10>73.00	24	333.10>143.10	15
357	ParaXanthine-TMS	14.531	1993	237.10>180.10	15	237.10>84.00	30
358	S-Benzyl-Cysteine-4TMS	14.578	2000	218.10>73.00	18	238.10>91.00	18
359	Octopamine-4TMS	14.629	2008	174.20>73.00	21	174.20>86.00	12
360	Xanthine-3TMS	14.68	2016	353.10>147.10	18	368.10>353.10	12
361	Urocanic acid-2TMS	14.686	2017	267.20>73.00	21	282.20>267.10	9
362	Palmitoleic acid-TMS	14.744	2026	311.10>75.00	24	311.10>131.10	12
363	Inositol-6TMS(1)	14.769	2030	305.10>73.00	21	318.10>147.10	21
364	Palmitic acid-TMS	14.833	2040	313.30>75.10	21	145.10>129.10	6
365	N-Acetylmannosamine-meto-4TMS(1)	14.891	2049	205.10>73.00	21	319.20>73.00	21
366	Inositol-6TMS(2)	14.948	2058	305.10>73.00	21	318.10>147.10	21
367	Dopamine-4TMS	14.974	2062	174.10>73.00	18	174.10>86.10	12
368	Ribulose 5-phosphate-meto-5TMS(1)	14.974	2062	357.10>73.00	27	299.10>73.00	24
369	Ribose 5-phosphate-meto-5TMS(1)	14.999	2066	315.10>73.00	24	315.10>299.10	12
370	N-Acetylmannosamine-meto-4TMS(2)	15.006	2067	205.10>73.00	24	319.20>73.00	24
371	Ribose 5-phosphate-meto-5TMS(2)	15.038	2072	315.10>299.10	12	315.10>73.00	24
372	Allantoin-3TMS	15.05	2074	259.10>73.00	24	359.20>189.10	12
373	Dopa-13C6-4TMS	15.057	2075	273.10>185.10	18	273.10>73.00	24
374	Dopa-4TMS	15.057	2075	267.10>179.10	18	267.10>73.00	24
375	Ribulose 5-phosphate-meto-5TMS(2)	15.063	2076	357.10>73.00	27	357.10>341.10	15
376	2-Hydroxyhippuric acid-2TMS	15.07	2077	324.20>206.10	18	206.10>176.10	12
377	Dodecanedioic acid-2TMS	15.076	2078	359.30>149.10	15	243.20>153.20	6
378	N-Acetyltyrosine-3TMS	15.082	2079	260.00>218.10	9	218.00>73.00	21
379	Kynurenic acid-2TMS	15.089	2080	318.10>73.00	27	304.10>232.10	24
380	Uric acid-4TMS	15.102	2082	441.10>147.10	21	456.20>441.10	18
381	Metoprolol-TMS	15.114	2084	223.20>72.10	6	101.10>59.10	9
382	Pyridoxamine-4TMS	15.146	2089	280.20>73.00	21	295.20>280.10	9
383	Citrulline-3TMS	15.217	2100	185.10>70.00	9	274.10>70.00	9
384	Methoprene acid-TMS	15.375	2126	183.10>73.00	15	293.10>95.00	24
385	Guanine-3TMS	15.381	2127	352.20>73.00	24	367.20>352.10	15
386	Norepinephrine-5TMS	15.4	2130	174.10>73.00	24	174.10>86.00	12
387	N-Acetyltyrosine-2TMS	15.406	2131	308.10>293.10	12	308.10>219.10	24
388	Margaric acid-TMS	15.448	2138	327.20>75.00	18	145.10>129.10	6
389	Kynurenine-2TMS	15.455	2139	218.10>73.00	21	218.10>146.10	18
390	Octadecanol-TMS	15.504	2147	327.30>75.00	24	103.10>73.00	6
391	2,3-Bisphosphoglyceric acid-5TMS	15.583	2160	315.10>73.00	27	387.10>73.00	27
392	Kynurenine-d6-3TMS	15.724	2183	313.20>223.20	9	313.20>178.10	24
393	Kynurenine-3TMS	15.742	2186	307.10>218.10	9	307.10>192.10	18
394	Cystathionine-4TMS	15.76	2189	278.00>160.10	12	278.00>73.00	21
395	Cystamine-d8-nTMS	15.785	2193	176.10>73.00	21	176.10>88.10	12
396	Cystamine-nTMS	15.821	2199	174.10>73.00	21	174.10>86.00	12
397	7-Methylguanine-2TMS	15.827	2200	294.20>180.10	18	294.20>73.00	24
398	Linoleic acid-TMS	15.886	2210	337.30>75.00	24	337.30>131.10	15
399	Oleic acid-TMS	15.909	2214	339.30>75.00	21	199.10>109.10	12
400	Tryptophan-3TMS	15.909	2214	202.10>73.00	18	291.10>101.10	18
401	Suberylglycine-3TMS	15.915	2215	432.20>147.10	27	404.20>147.10	21
402	Tryptophan-13C11-3TMS	15.915	2215	211.10>73.00	18	293.10>103.10	18
403	Elaidic acid-TMS	15.95	2221	339.20>75.00	18	339.20>131.10	15
404	Spermidine-5TMS	16.003	2230	174.10>73.00	18	156.20>73.00	12
405	Tryptamine-3TMS	16.009	2231	174.10>73.00	24	174.10>86.10	12
406	Stearic acid-TMS	16.05	2238	145.10>129.10	6	341.30>75.00	21
407	Fructose 1-phosphate-meto-6TMS(1)	16.085	2244	387.10>73.00	27	315.10>73.00	24
408	Fructose 1-phosphate-meto-6TMS(2)	16.108	2248	387.10>73.00	27	315.10>299.10	12
409	Fructose 6-phosphate-meto-6TMS	16.173	2259	459.20>315.10	6	357.10>73.00	24
410	Mannose 6-phosphate-meto-6TMS(1)	16.179	2260	387.20>73.00	27	357.20>73.00	24
411	Suberylglycine-2TMS	16.214	2266	360.10>73.00	24	360.10>303.20	6
412	Glucose 6-phosphate-meto-6TMS(1)	16.261	2274	387.20>73.00	27	471.20>387.10	27
413	Cystine-4TMS	16.273	2276	266.10>73.00	24	266.10>249.10	9
414	Mannose 6-phosphate-meto-6TMS(2)	16.284	2278	387.20>73.00	27	357.20>73.00	24
415	Metoprolol-2TMS	16.296	2280	144.20>73.00	15	224.20>179.10	15
416	Glucose 6-phosphate-meto-6TMS(2)	16.384	2295	387.20>73.00	27	471.20>387.10	27
417	3-Hydroxy-kynurenine-3TMS	16.676	2347	306.10>73.00	24	306.10>290.10	15
418	2'-Deoxyuridine-2TMS	16.81	2371	171.20>103.10	9	171.20>73.00	18
419	Arachidonic acid-TMS	16.815	2372	117.10>75.00	9	93.10>77.00	12
420	6-Phosphogluconic acid-7TMS	16.826	2374	387.10>73.00	27	357.10>73.00	24
421	Juniperic acid-2TMS	16.843	2377	385.30>149.10	12	401.30>385.20	6
422	Eicosapentaenoic acid-TMS	16.86	2380	117.10>75.00	9	117.10>115.10	15
423	Porphobilinogen-4TMS	16.993	2404	383.20>73.00	27	383.20>152.10	15
424	Inositol phosphate-7TMS	17.036	2412	318.20>73.00	24	387.10>73.00	30
425	Thymidine-2TMS	17.058	2416	171.20>103.10	6	171.20>73.00	21
426	5-Hydroxy-tryptophan-4TMS	17.079	2420	290.10>73.00	24	290.10>202.10	18
427	Oleamide-TMS	17.085	2421	338.30>75.00	24	353.30>131.10	9
428	Uridine-4TMS	17.133	2430	224.10>73.00	24	224.10>209.10	15
429	5-Methoxytryptamine-3TMS	17.182	2439	174.10>73.00	21	174.10>86.00	12
430	2'-Deoxyuridine-3TMS	17.182	2439	241.10>99.00	18	241.10>147.10	15
431	Saccharopine-4TMS	17.187	2440	357.20>156.20	21	357.20>240.10	15
432	Uridine-3TMS	17.252	2452	217.10>73.00	21	259.10>73.00	21
433	p-Aminohippuric acid-2TMS	17.295	2460	338.10>192.10	18	293.10>73.00	24
434	5-Methoxytryptamine-2TMS	17.311	2463	174.20>73.00	18	174.20>86.00	12
435	Thymidine-3TMS	17.371	2474	199.10>73.00	18	199.10>183.10	9
436	Biotin-3TMS	17.403	2480	241.10>73.00	24	241.10>153.10	15
437	Melatonin-TMS	17.43	2485	245.10>73.00	27	304.20>245.10	9
438	Sedoheptulose 7-phosphate-meto-7TMS	17.489	2496	387.10>73.00	27	471.10>387.10	21
439	Saccharopine-5TMS	17.511	2500	519.30>191.20	21	519.30>73.00	27
440	Homocystine-4TMS	17.542	2506	160.10>73.00	18	278.10>73.00	24
441	Inosine-4TMS	17.796	2555	259.10>73.00	21	281.10>73.00	24
442	Fendiline	17.837	2563	300.20>91.00	24	315.20>181.10	9
443	Docosahexaenoic acid-TMS	17.848	2565	145.20>117.10	12	159.20>131.10	12
444	Sucrose-8TMS	17.92	2579	361.10>73.00	24	361.10>169.10	12
445	N-Acetylneuraminic acid-6TMS	17.926	2580	290.10>73.00	21	361.10>73.00	21
446	Docosapentaenoic acid-TMS	17.931	2581	201.20>131.10	9	201.20>145.10	12
447	Adenosine-4TMS	18.134	2621	230.10>73.00	21	245.10>73.00	21
448	Lactose-meto-8TMS(1)	18.134	2621	361.20>73.00	24	319.20>73.00	24
449	Fendiline-TMS	18.209	2636	206.10>105.10	21	206.10>102.10	9
450	Lactose-meto-8TMS(2)	18.228	2640	361.20>73.00	24	319.20>73.00	24
451	Xanthosine-5TMS	18.248	2644	325.10>281.10	12	325.10>73.00	24
452	Batyl alcohol-2TMS	18.283	2651	205.10>73.00	21	205.10>117.10	9
453	Maltose-meto-8TMS(1)	18.418	2678	361.10>169.10	15	361.10>243.10	15
454	Trehalose-8TMS	18.442	2683	361.10>73.00	24	361.10>169.10	12
455	Cytidine-4TMS	18.447	2684	245.10>73.00	24	256.10>73.00	24
456	Lactitol-9TMS	18.522	2699	361.10>73.00	24	361.10>169.10	15
457	Maltose-meto-8TMS(2)	18.561	2707	361.10>73.00	27	319.10>73.00	24
458	Spermine-6TMS	18.589	2713	174.10>73.00	21	174.10>86.00	12
459	Carnosine-4TMS	18.704	2737	410.20>382.10	9	410.20>147.10	27
460	Guanosine-5TMS	18.733	2743	324.10>264.10	21	368.20>73.00	27
461	Monostearin-2TMS	18.81	2759	399.30>57.10	24	399.30>71.10	21
462	Maltitol-9TMS	18.853	2768	361.20>73.00	24	345.20>255.20	9
463	5'-Methylthioadenosine-2TMS	18.872	2772	188.10>73.00	21	188.10>173.10	12
464	5'-Methylthioadenosine-3TMS	19.001	2799	208.10>73.00	24	236.10>73.00	24
465	Isomaltose-meto-8TMS(1)	19.024	2804	204.10>73.00	21	204.10>133.10	21
466	Uridine monophosphate-5TMS	19.117	2824	315.10>73.00	24	352.20>185.10	15
467	Isomaltose-meto-8TMS(2)	19.192	2840	204.10>73.00	21	361.20>73.00	24
468	Thymidine monophosphate-3TMS	19.312	2866	323.20>81.00	27	323.20>53.00	30
469	Inosine monophosphate-5TMS	19.757	2964	299.10>73.00	24	299.10>225.00	21
470	Xanthosine monophosphate-6TMS	20.026	3024	315.20>73.00	24	315.20>299.10	12
471	Cholecalciferol-TMS	20.088	3038	351.30>143.20	21	351.30>145.20	21
472	Adenosine monophosphate-5TMS	20.111	3043	382.10>125.10	24	382.10>140.10	15
473	Trehalose 6-phosphate-9TMS	20.419	3111	387.20>73.00	27	387.20>299.10	24
474	Adenosine 3',5'-cyclic monophosphate-3TMS	20.428	3113	310.20>125.10	21	310.20>211.00	15
475	Cholesterol-TMS	20.837	3198	458.40>119.10	27	458.40>201.20	15
